# Supplementary material for: L-Carnitine Suppresses Transient Receptor Potential Vanilloid Type 1 Activation in Human Corneal Epithelial Cells
Source: Int J Mol Sci. 2023 Jul 23;24(14):11815. doi: 10.3390/ijms241411815 (PMC10380586; doi:10.3390/ijms241411815)
Supplement: Supplementary file 1 [file ijms-24-11815-s001.zip]

Archive with 1 entries (1 files):
- ijms-2509539-supplementary.pdf
